# Supplementary material for: A Health Threat from Farm to Fork: Shiga Toxin-Producing Escherichia coli Co-Harboring blaNDM-1 and mcr-1 in Various Sources of the Food Supply Chain
Source: Pathogens. 2024 Aug 6;13(8):659. doi: 10.3390/pathogens13080659 (PMC11357323; doi:10.3390/pathogens13080659)
Supplement: Supplementary file 1 [file pathogens-13-00659-s001.zip]

Archive with 1 entries (1 files):
- pathogens-3091183-supplementary.pdf
